# Supplementary material for: Nigericin Boosts Anti-Tumor Immune Response via Inducing Pyroptosis in Triple-Negative Breast Cancer
Source: Cancers (Basel). 2023 Jun 16;15(12):3221. doi: 10.3390/cancers15123221 (PMC10296105; doi:10.3390/cancers15123221)
Supplement: Supplementary file 1 [file cancers-15-03221-s001.zip]

Archive with 1 entries (1 files):
- cancers-2403722-supplementary.pdf
